# Supplementary material for: Genetic Variability and Molecular Evolution of Tomato Mosaic Virus Populations in Three Northern China Provinces
Source: Viruses. 2023 Jul 24;15(7):1617. doi: 10.3390/v15071617 (PMC10383530; doi:10.3390/v15071617)
Supplement: Supplementary file 1 [file viruses-15-01617-s001.zip]

Archive with 2 entries (2 files):
- viruses-2448380-suppl table s3.xlsx
- viruses-2448380-suppl.pdf
