# Supplementary material for: Genetic Variability and Molecular Evolution of Tomato Mosaic Virus Populations in Three Northern China Provinces
Source: Viruses. 2023 Jul 24;15(7):1617. doi: 10.3390/v15071617 (PMC10383530; doi:10.3390/v15071617)
Supplement: Supplementary file 1 [file viruses-15-01617-s001.zip › viruses-2448380-suppl table s3.xlsx]

## Sheet: Sheet1
	Table S3 Identity of nucleotide sequences
	Pair Distances of Untitled ClustalW (Slow/Accurate, IUB)
		Percent Similarity in upper triangle
		Percent Divergence in lower triangle
		AB083196|L11A-Fukushima|Japan	AB355139|L11Y|Japan	AF155507|K|China:Beijing	AF260730|potato1|Korea	AF332868|Queensland|Australia	AF411922|ToMV-SP|Brazil	AJ132845|S-1|China	AJ243571|K1|Kazakhstan	AJ417701|TL|China	AJ429083|437|Germany	AJ429084|DSMZ PV-0135|Germany	AJ429085|DSMZ PV-127|Germany	AJ429086|DSMZ PV-472|Germany	AY313136|H. rosa-sinensis|China	AY383730|Lisianthus|China: Taiwan	DQ873692|ToMV1-2|Germany	EU885417|ToMV-tom|South Korea	FN985165|XJT-1|China:XinJiang	GQ280794|N5|China:Zhejiang	HM623426|Ls-K|South Korea	HQ593616|TMV-Jahrum|Iran	HQ593624|G6|Iran	HQ593625|Q15|Iran	HQ593626|T16|Iran	HQ593627|G26|Iran	JF810425|S1|Spain	JF810426|S2|Spain	JF810427|S5|Spain	JF810428|S17|Spain	JF810429|S18|Spain	JF810430|S19|Spain	JF810431|S20|Spain	JF810432|S21|Spain	JF810433|S22|Spain	JF810434|S9|Spain	JF810435|S10|Spain	JF810436|S16|Spain	JF810437|S14|Spain	JF810438|S15|Spain	JF810439|S25|Spain	JN381931|T1|Spain	JN381932|T2|Spain	JN381933|T3|Spain	JN381934|T4|Spain	JN381935|T5|Spain	JN381936|T8|Spain	JN381937|T9|Spain	JN381938|T10|Spain
	AB083196|L11A-Fukushima|Japan	***	99	99.6	99.2	99.8	85.4	99.6	98.3	98.5	99.2	97.7	98.5	98.5	99.2	99.2	99.2	99.8	99.8	99	99.8	85	99	97.1	99.8	99	99.6	98.8	98.5	99.2	99.2	99	99.2	99.2	99.2	99.6	99.6	99.4	99.6	99.6	99	99.8	99.6	99	99.2	99.6	99.8	99.6	99.6
	AB355139|L11Y|Japan	1.1	***	99	98.8	99.2	85.2	99.2	98.1	98.1	98.8	97.5	98.3	98.3	98.5	98.5	98.8	99.2	99.2	98.3	99.2	84.8	98.5	97.1	99.2	98.5	99	98.3	98.1	98.8	98.8	98.5	98.8	98.8	98.8	99	99	98.8	99	99	98.3	99.2	99	98.3	98.5	99	99.2	99	99
	AF155507|K|China:Beijing	0.4	1.1	***	99.2	99.8	85.4	99.6	98.3	99	99.2	97.7	98.5	98.5	99.2	99.2	99.2	99.8	99.8	99	99.8	85	99	97.1	99.8	99	99.6	98.8	98.5	99.2	99.2	99	99.2	99.2	99.2	99.6	99.6	99.4	99.6	99.6	99	99.8	99.6	99	99.2	99.6	99.8	99.6	99.6
	AF260730|potato1|Korea	0.8	1.3	0.8	***	99.4	85.2	99.6	98.1	99.4	99.6	97.5	98.3	98.3	98.8	98.8	99.6	99.4	99.4	98.5	99.4	84.8	99	97.9	99.4	99	99.2	99.6	99.4	100	100	99.8	100	100	100	99.2	99.2	99	99.2	99.2	98.5	99.4	99.2	98.5	98.8	99.2	99.4	99.2	99.2
	AF332868|Queensland|Australia	0.2	0.8	0.2	0.6	***	85.7	99.8	98.5	98.8	99.4	97.9	98.8	98.8	99.4	99.4	99.4	100	100	99.2	100	85.2	99.2	97.3	100	99.2	99.8	99	98.8	99.4	99.4	99.2	99.4	99.4	99.4	99.8	99.8	99.6	99.8	99.8	99.2	100	99.8	99.2	99.4	99.8	100	99.8	99.8
	AF411922|ToMV-SP|Brazil	16.6	16.9	16.6	16.9	16.3	***	85.7	85.7	84.8	85.2	86.1	85.2	85.2	85.2	85.9	85.7	85.7	85.7	85.9	85.7	99.2	85.7	83.8	85.7	85.7	85.4	85.2	84.6	85.2	85.2	85	85.2	85.2	85.2	85.9	85.9	86.1	85.4	85.4	85.7	85.7	85.9	85.7	85	85.4	85.7	85.9	85.9
	AJ132845|S-1|China	0.4	0.8	0.4	0.4	0.2	16.3	***	98.5	99	99.6	97.9	98.8	98.8	99.2	99.2	99.6	99.8	99.8	99	99.8	85.2	99.4	97.5	99.8	99.4	99.6	99.2	99	99.6	99.6	99.4	99.6	99.6	99.6	99.6	99.6	99.4	99.6	99.6	99	99.8	99.6	99	99.2	99.6	99.8	99.6	99.6
	AJ243571|K1|Kazakhstan	1.7	1.9	1.7	1.9	1.5	16.3	1.5	***	97.5	98.1	97.3	98.1	98.1	97.9	97.9	98.1	98.5	98.5	97.7	98.5	85.2	97.9	96	98.5	97.9	98.3	97.7	97.5	98.1	98.1	97.9	98.1	98.1	98.1	98.8	98.8	98.5	98.3	98.3	97.7	98.5	98.8	98.1	97.9	98.3	98.5	98.8	98.8
	AJ417701|TL|China	1.5	1.9	1.1	0.6	1.3	17.4	1.1	2.6	***	99	96.9	97.7	97.7	98.1	98.1	99	98.8	98.8	97.9	98.8	84.4	98.3	97.3	98.8	98.3	98.5	99	98.8	99.4	99.4	99.2	99.4	99.4	99.4	98.5	98.5	98.3	98.5	98.5	97.9	98.8	98.5	97.9	98.1	98.5	98.8	98.5	98.5
	AJ429083|437|Germany	0.8	1.3	0.8	0.4	0.6	16.8	0.4	1.9	1.1	***	97.5	98.3	98.3	98.8	98.8	99.6	99.4	99.4	98.5	99.4	84.8	99	97.5	99.4	99	99.2	99.2	99	99.6	99.6	99.4	99.6	99.6	99.6	99.2	99.2	99	99.2	99.2	98.5	99.4	99.2	98.5	98.8	99.2	99.4	99.2	99.2
	AJ429084|DSMZ PV-0135|Germany	2.3	2.6	2.3	2.6	2.1	15.8	2.1	2.8	3.2	2.6	***	97.5	97.5	97.3	97.3	97.5	97.9	97.9	97.5	97.9	85.7	97.3	95.8	97.9	97.3	97.7	97.1	96.9	97.5	97.5	97.3	97.5	97.5	97.5	98.1	98.1	97.9	97.7	97.7	97.1	97.9	98.1	97.5	97.3	97.7	97.9	98.1	98.1
	AJ429085|DSMZ PV-127|Germany	1.5	1.7	1.5	1.7	1.3	16.9	1.3	1.9	2.3	1.7	2.6	***	100	98.1	98.1	98.3	98.8	98.8	97.9	98.8	84.8	98.1	96.3	98.8	98.1	98.5	97.9	97.7	98.3	98.3	98.1	98.3	98.3	98.3	99	99	98.8	98.5	98.5	97.9	98.8	99	98.3	98.1	98.5	98.8	99	99
	AJ429086|DSMZ PV-472|Germany	1.5	1.7	1.5	1.7	1.3	16.9	1.3	1.9	2.3	1.7	2.6	0	***	98.1	98.1	98.3	98.8	98.8	97.9	98.8	84.8	98.1	96.3	98.8	98.1	98.5	97.9	97.7	98.3	98.3	98.1	98.3	98.3	98.3	99	99	98.8	98.5	98.5	97.9	98.8	99	98.3	98.1	98.5	98.8	99	99
	AY313136|H. rosa-sinensis|China	0.8	1.5	0.8	1.3	0.6	16.9	0.8	2.1	1.9	1.3	2.8	1.9	1.9	***	98.8	98.8	99.4	99.4	98.5	99.4	84.8	98.5	96.7	99.4	98.5	99.2	98.3	98.1	98.8	98.8	98.5	98.8	98.8	98.8	99.2	99.2	99	99.2	99.2	98.5	99.4	99.2	98.5	98.8	99.2	99.4	99.2	99.2
	AY383730|Lisianthus|China: Taiwan	0.8	1.5	0.8	1.3	0.6	16.1	0.8	2.1	1.9	1.3	2.8	1.9	1.9	1.3	***	98.8	99.4	99.4	98.5	99.4	85.4	98.5	96.7	99.4	98.5	99.2	98.3	98.1	98.8	98.8	98.5	98.8	98.8	98.8	99.2	99.2	99	99.2	99.2	98.5	99.4	99.2	98.5	98.8	99.2	99.4	99.2	99.2
	DQ873692|ToMV1-2|Germany	0.8	1.3	0.8	0.4	0.6	16.3	0.4	1.9	1.1	0.4	2.6	1.7	1.7	1.3	1.3	***	99.4	99.4	98.5	99.4	85.2	99	97.5	99.4	99	99.2	99.2	99	99.6	99.6	99.4	99.6	99.6	99.6	99.2	99.2	99	99.2	99.2	98.5	99.4	99.2	98.5	98.8	99.2	99.4	99.2	99.2
	EU885417|ToMV-tom|South Korea	0.2	0.8	0.2	0.6	0	16.3	0.2	1.5	1.3	0.6	2.1	1.3	1.3	0.6	0.6	0.6	***	100	99.2	100	85.2	99.2	97.3	100	99.2	99.8	99	98.8	99.4	99.4	99.2	99.4	99.4	99.4	99.8	99.8	99.6	99.8	99.8	99.2	100	99.8	99.2	99.4	99.8	100	99.8	99.8
	FN985165|XJT-1|China:XinJiang	0.2	0.8	0.2	0.6	0	16.3	0.2	1.5	1.3	0.6	2.1	1.3	1.3	0.6	0.6	0.6	0	***	99.2	100	85.2	99.2	97.3	100	99.2	99.8	99	98.8	99.4	99.4	99.2	99.4	99.4	99.4	99.8	99.8	99.6	99.8	99.8	99.2	100	99.8	99.2	99.4	99.8	100	99.8	99.8
	GQ280794|N5|China:Zhejiang	1.1	1.7	1.1	1.5	0.8	16.1	1.1	2.3	2.1	1.5	2.6	2.1	2.1	1.5	1.5	1.5	0.8	0.8	***	99.2	85.4	98.3	96.5	99.2	98.3	99	98.1	97.9	98.5	98.5	98.3	98.5	98.5	98.5	99	99	98.8	99	99	98.3	99.2	99	98.3	98.5	99	99.2	99	99
	HM623426|Ls-K|South Korea	0.2	0.8	0.2	0.6	0	16.3	0.2	1.5	1.3	0.6	2.1	1.3	1.3	0.6	0.6	0.6	0	0	0.8	***	85.2	99.2	97.3	100	99.2	99.8	99	98.8	99.4	99.4	99.2	99.4	99.4	99.4	99.8	99.8	99.6	99.8	99.8	99.2	100	99.8	99.2	99.4	99.8	100	99.8	99.8
	HQ593616|TMV-Jahrum|Iran	17.2	17.5	17.2	17.5	16.9	0.8	16.9	16.9	18	17.4	16.3	17.5	17.5	17.5	16.6	16.9	16.9	16.9	16.6	16.9	***	85.2	83.4	85.2	85.2	85	84.4	84.2	84.8	84.8	84.6	84.8	84.8	84.8	85.4	85.4	85.7	85	85	85.2	85.2	85.4	85.2	84.6	85.4	85.2	85.4	85.4
	HQ593624|G6|Iran	1	1.5	1	1.1	0.8	16.3	0.6	2.1	1.7	1	2.8	1.9	1.9	1.5	1.5	1.1	0.8	0.8	1.7	0.8	16.9	***	96.9	99.2	100	99	98.5	98.3	99	99	98.8	99	99	99	99	99	98.8	99	99	98.3	99.2	99	98.3	98.5	99	99.2	99	99
	HQ593625|Q15|Iran	1.5	1.5	1.5	0.6	1.3	17.1	1.1	2.6	1.3	1.1	2.8	2.4	2.4	1.9	1.9	1.1	1.3	1.3	2.1	1.3	17.7	1.7	***	97.3	96.9	97.1	97.5	97.3	97.9	97.9	97.7	97.9	97.9	97.9	97.1	97.1	96.9	97.1	97.1	96.5	97.3	97.1	96.5	96.7	97.1	97.3	97.1	97.1
	HQ593626|T16|Iran	0.2	0.8	0.2	0.6	0	16.3	0.2	1.5	1.3	0.6	2.1	1.3	1.3	0.6	0.6	0.6	0	0	0.8	0	16.9	0.8	1.3	***	99.2	99.8	99	98.8	99.4	99.4	99.2	99.4	99.4	99.4	99.8	99.8	99.6	99.8	99.8	99.2	100	99.8	99.2	99.4	99.8	100	99.8	99.8
	HQ593627|G26|Iran	1	1.5	1	1.1	0.8	16.3	0.6	2.1	1.7	1	2.8	1.9	1.9	1.5	1.5	1.1	0.8	0.8	1.7	0.8	16.9	0	1.7	0.8	***	99	98.5	98.3	99	99	98.8	99	99	99	99	99	98.8	99	99	98.3	99.2	99	98.3	98.5	99	99.2	99	99
	JF810425|S1|Spain	0.4	1.1	0.4	0.8	0.2	16.6	0.4	1.7	1.5	0.8	2.3	1.5	1.5	0.8	0.8	0.8	0.2	0.2	1.1	0.2	17.2	1	1.5	0.2	1	***	98.8	98.5	99.2	99.2	99	99.2	99.2	99.2	99.6	99.6	99.4	99.6	99.6	99	99.8	99.6	99	99.6	99.6	99.8	99.6	99.6
	JF810426|S2|Spain	1.3	1.7	1.3	0.4	1	16.9	0.8	2.3	1.1	0.8	3	2.1	2.1	1.7	1.7	0.8	1	1	1.9	1	18	1.5	1.1	1	1.5	1.3	***	99.4	99.6	99.6	99.4	99.6	99.6	99.6	98.8	98.8	98.5	98.8	98.8	98.1	99	98.8	98.1	98.3	98.8	99	98.8	98.8
	JF810427|S5|Spain	1.5	1.9	1.5	0.6	1.3	17.7	1.1	2.6	1.3	1	3.2	2.3	2.3	1.9	1.9	1.1	1.3	1.3	2.1	1.3	18.3	1.7	1.3	1.3	1.7	1.5	0.6	***	99.4	99.4	99.2	99.4	99.4	99.4	98.5	98.5	98.3	98.5	98.5	97.9	98.8	98.5	97.9	98.1	98.5	98.8	98.5	98.5
	JF810428|S17|Spain	0.8	1.3	0.8	0	0.6	16.9	0.4	1.9	0.6	0.4	2.6	1.7	1.7	1.3	1.3	0.4	0.6	0.6	1.5	0.6	17.5	1.1	0.6	0.6	1.1	0.8	0.4	0.6	***	100	99.8	100	100	100	99.2	99.2	99	99.2	99.2	98.5	99.4	99.2	98.5	98.8	99.2	99.4	99.2	99.2
	JF810429|S18|Spain	0.8	1.3	0.8	0	0.6	16.9	0.4	1.9	0.6	0.4	2.6	1.7	1.7	1.3	1.3	0.4	0.6	0.6	1.5	0.6	17.5	1.1	0.6	0.6	1.1	0.8	0.4	0.6	0	***	99.8	100	100	100	99.2	99.2	99	99.2	99.2	98.5	99.4	99.2	98.5	98.8	99.2	99.4	99.2	99.2
	JF810430|S19|Spain	1.1	1.5	1.1	0.2	0.8	17.1	0.6	2.1	0.8	0.6	2.8	1.9	1.9	1.5	1.5	0.6	0.8	0.8	1.7	0.8	17.7	1.3	0.8	0.8	1.3	1.1	0.6	0.8	0.2	0.2	***	99.8	99.8	99.8	99	99	98.8	99	99	98.3	99.2	99	98.3	98.5	99	99.2	99	99
	JF810431|S20|Spain	0.8	1.3	0.8	0	0.6	16.9	0.4	1.9	0.6	0.4	2.6	1.7	1.7	1.3	1.3	0.4	0.6	0.6	1.5	0.6	17.5	1.1	0.6	0.6	1.1	0.8	0.4	0.6	0	0	0.2	***	100	100	99.2	99.2	99	99.2	99.2	98.5	99.4	99.2	98.5	98.8	99.2	99.4	99.2	99.2
	JF810432|S21|Spain	0.8	1.3	0.8	0	0.6	16.9	0.4	1.9	0.6	0.4	2.6	1.7	1.7	1.3	1.3	0.4	0.6	0.6	1.5	0.6	17.5	1.1	0.6	0.6	1.1	0.8	0.4	0.6	0	0	0.2	0	***	100	99.2	99.2	99	99.2	99.2	98.5	99.4	99.2	98.5	98.8	99.2	99.4	99.2	99.2
	JF810433|S22|Spain	0.8	1.3	0.8	0	0.6	16.9	0.4	1.9	0.6	0.4	2.6	1.7	1.7	1.3	1.3	0.4	0.6	0.6	1.5	0.6	17.5	1.1	0.6	0.6	1.1	0.8	0.4	0.6	0	0	0.2	0	0	***	99.2	99.2	99	99.2	99.2	98.5	99.4	99.2	98.5	98.8	99.2	99.4	99.2	99.2
	JF810434|S9|Spain	0.4	1.1	0.4	0.8	0.2	16.1	0.4	1.3	1.5	0.8	1.9	1.1	1.1	0.8	0.8	0.8	0.2	0.2	1.1	0.2	16.6	1	1.5	0.2	1	0.4	1.3	1.5	0.8	0.8	1.1	0.8	0.8	0.8	***	100	99.8	99.6	99.6	99	99.8	100	99.4	99.2	99.6	99.8	100	100
	JF810435|S10|Spain	0.4	1.1	0.4	0.8	0.2	16.1	0.4	1.3	1.5	0.8	1.9	1.1	1.1	0.8	0.8	0.8	0.2	0.2	1.1	0.2	16.6	1	1.5	0.2	1	0.4	1.3	1.5	0.8	0.8	1.1	0.8	0.8	0.8	0	***	99.8	99.6	99.6	99	99.8	100	99.4	99.2	99.6	99.8	100	100
	JF810436|S16|Spain	0.6	1.3	0.6	1.1	0.4	15.8	0.6	1.5	1.7	1	2.1	1.3	1.3	1.1	1.1	1.1	0.4	0.4	1.3	0.4	16.4	1.3	1.7	0.4	1.3	0.6	1.5	1.7	1.1	1.1	1.3	1.1	1.1	1.1	0.2	0.2	***	99.4	99.4	98.8	99.6	99.8	99.6	99	99.4	99.6	99.8	99.8
	JF810437|S14|Spain	0.4	1.1	0.4	0.8	0.2	16.6	0.4	1.7	1.5	0.8	2.3	1.5	1.5	0.8	0.8	0.8	0.2	0.2	1.1	0.2	17.2	1	1.5	0.2	1	0.4	1.3	1.5	0.8	0.8	1.1	0.8	0.8	0.8	0.4	0.4	0.6	***	100	99	99.8	99.6	99	99.2	99.6	99.8	99.6	99.6
	JF810438|S15|Spain	0.4	1.1	0.4	0.8	0.2	16.6	0.4	1.7	1.5	0.8	2.3	1.5	1.5	0.8	0.8	0.8	0.2	0.2	1.1	0.2	17.2	1	1.5	0.2	1	0.4	1.3	1.5	0.8	0.8	1.1	0.8	0.8	0.8	0.4	0.4	0.6	0	***	99	99.8	99.6	99	99.2	99.6	99.8	99.6	99.6
	JF810439|S25|Spain	1.1	1.7	1.1	1.5	0.8	16.3	1.1	2.3	2.1	1.5	3	2.1	2.1	1.5	1.5	1.5	0.8	0.8	1.7	0.8	16.9	1.7	2.1	0.8	1.7	1.1	1.9	2.1	1.5	1.5	1.7	1.5	1.5	1.5	1.1	1.1	1.3	1.1	1.1	***	99.2	99	98.3	98.5	99	99.2	99	99
	JN381931|T1|Spain	0.2	0.8	0.2	0.6	0	16.3	0.2	1.5	1.3	0.6	2.1	1.3	1.3	0.6	0.6	0.6	0	0	0.8	0	16.9	0.8	1.3	0	0.8	0.2	1	1.3	0.6	0.6	0.8	0.6	0.6	0.6	0.2	0.2	0.4	0.2	0.2	0.8	***	99.8	99.2	99.4	99.8	100	99.8	99.8
	JN381932|T2|Spain	0.4	1.1	0.4	0.8	0.2	16.1	0.4	1.3	1.5	0.8	1.9	1.1	1.1	0.8	0.8	0.8	0.2	0.2	1.1	0.2	16.6	1	1.5	0.2	1	0.4	1.3	1.5	0.8	0.8	1.1	0.8	0.8	0.8	0	0	0.2	0.4	0.4	1.1	0.2	***	99.4	99.2	99.6	99.8	100	100
	JN381933|T3|Spain	1.1	1.7	1.1	1.5	0.8	16.3	1	1.9	2.1	1.5	2.6	1.7	1.7	1.5	1.5	1.5	0.8	0.8	1.7	0.8	16.9	1.7	2.1	0.8	1.7	1.1	1.9	2.1	1.5	1.5	1.7	1.5	1.5	1.5	0.6	0.6	0.4	1.1	1.1	1.7	0.8	0.6	***	98.5	99	99.2	99.4	99.4
	JN381934|T4|Spain	0.8	1.5	0.8	1.3	0.6	17.2	0.8	2.1	1.9	1.3	2.8	1.9	1.9	1.3	1.3	1.3	0.6	0.6	1.5	0.6	17.8	1.5	1.9	0.6	1.5	0.4	1.7	1.9	1.3	1.3	1.5	1.3	1.3	1.3	0.8	0.8	1.1	0.8	0.8	1.5	0.6	0.8	1.5	***	99.2	99.4	99.2	99.2
	JN381935|T5|Spain	0.4	1.1	0.4	0.8	0.2	16.6	0.4	1.7	1.5	0.8	2.3	1.5	1.5	0.8	0.8	0.8	0.2	0.2	1.1	0.2	16.6	1	1.5	0.2	1	0.4	1.3	1.5	0.8	0.8	1.1	0.8	0.8	0.8	0.4	0.4	0.6	0.4	0.4	1.1	0.2	0.4	1.1	0.8	***	99.8	99.6	99.6
	JN381936|T8|Spain	0.2	0.8	0.2	0.6	0	16.3	0.2	1.5	1.3	0.6	2.1	1.3	1.3	0.6	0.6	0.6	0	0	0.8	0	16.9	0.8	1.3	0	0.8	0.2	1	1.3	0.6	0.6	0.8	0.6	0.6	0.6	0.2	0.2	0.4	0.2	0.2	0.8	0	0.2	0.8	0.6	0.2	***	99.8	99.8
	JN381937|T9|Spain	0.4	1.1	0.4	0.8	0.2	16.1	0.4	1.3	1.5	0.8	1.9	1.1	1.1	0.8	0.8	0.8	0.2	0.2	1.1	0.2	16.6	1	1.5	0.2	1	0.4	1.3	1.5	0.8	0.8	1.1	0.8	0.8	0.8	0	0	0.2	0.4	0.4	1.1	0.2	0	0.6	0.8	0.4	0.2	***	100
	JN381938|T10|Spain	0.4	1.1	0.4	0.8	0.2	16.1	0.4	1.3	1.5	0.8	1.9	1.1	1.1	0.8	0.8	0.8	0.2	0.2	1.1	0.2	16.6	1	1.5	0.2	1	0.4	1.3	1.5	0.8	0.8	1.1	0.8	0.8	0.8	0	0	0.2	0.4	0.4	1.1	0.2	0	0.6	0.8	0.4	0.2	0	***
	JN381939|T11|Spain	0.8	1.3	0.8	0	0.6	16.9	0.4	1.9	0.6	0.4	2.6	1.7	1.7	1.3	1.3	0.4	0.6	0.6	1.5	0.6	17.5	1.1	0.6	0.6	1.1	0.8	0.4	0.6	0	0	0.2	0	0	0	0.8	0.8	1.1	0.8	0.8	1.5	0.6	0.8	1.5	1.3	0.8	0.6	0.8	0.8
	JN381940|T12|Spain	0.4	1.1	0.4	0.8	0.2	16.1	0.4	1.3	1.5	0.8	1.9	1.1	1.1	0.8	0.8	0.8	0.2	0.2	1.1	0.2	16.6	1	1.5	0.2	1	0.4	1.3	1.5	0.8	0.8	1.1	0.8	0.8	0.8	0	0	0.2	0.4	0.4	1.1	0.2	0	0.6	0.8	0.4	0.2	0	0
	JN381941|T13|Spain	0.2	0.8	0.2	0.6	0	16.3	0.2	1.5	1.3	0.6	2.1	1.3	1.3	0.6	0.6	0.6	0	0	0.8	0	16.9	0.8	1.3	0	0.8	0.2	1	1.3	0.6	0.6	0.8	0.6	0.6	0.6	0.2	0.2	0.4	0.2	0.2	0.8	0	0.2	0.8	0.6	0.2	0	0.2	0.2
	JN381942|T14|Spain	0.6	1.3	0.6	1.1	0.4	15.8	0.6	1.5	1.7	1	2.1	1.3	1.3	1.1	1.1	1.1	0.4	0.4	1.3	0.4	16.4	1.3	1.7	0.4	1.3	0.6	1.5	1.7	1.1	1.1	1.3	1.1	1.1	1.1	0.2	0.2	0.4	0.6	0.6	1.3	0.4	0.2	0.8	1.1	0.6	0.4	0.2	0.2
	JN381943|S15|Spain	0.4	1.1	0.4	0.8	0.2	16.6	0.4	1.7	1.5	0.8	2.3	1.5	1.5	0.8	0.8	0.8	0.2	0.2	1.1	0.2	17.2	1	1.5	0.2	1	0	1.3	1.5	0.8	0.8	1.1	0.8	0.8	0.8	0.4	0.4	0.6	0.4	0.4	1.1	0.2	0.4	1.1	0.4	0.4	0.2	0.4	0.4
	JN381943|T15|Spain	0.4	1.1	0.4	0.8	0.2	16.1	0.4	1.7	1.5	0.8	2.3	1.5	1.5	0.8	0.8	0.4	0.2	0.2	1.1	0.2	16.6	1	1.5	0.2	1	0.4	1.3	1.5	0.8	0.8	1.1	0.8	0.8	0.8	0.4	0.4	0.6	0.4	0.4	1.1	0.2	0.4	1.1	0.8	0.4	0.2	0.4	0.4
	JN381944|T16|Spain	0.4	1.1	0.4	0.8	0.2	16.1	0.4	1.7	1.5	0.8	2.3	1.5	1.5	0.8	0.8	0.4	0.2	0.2	1.1	0.2	16.6	1	1.5	0.2	1	0.4	1.3	1.5	0.8	0.8	1.1	0.8	0.8	0.8	0.4	0.4	0.6	0.4	0.4	1.1	0.2	0.4	1.1	0.8	0.4	0.2	0.4	0.4
	JQ085379|Penghu|China:Taiwan	0.4	1.1	0.4	0.8	0.2	16.6	0.4	1.7	1.5	0.8	2.3	1.5	1.5	0.8	0.8	0.8	0.2	0.2	1.1	0.2	17.2	1	1.5	0.2	1	0.4	1.3	1.5	0.8	0.8	1.1	0.8	0.8	0.8	0.4	0.4	0.6	0.4	0.4	1.1	0.2	0.4	1.1	0.8	0.4	0.2	0.4	0.4
	JQ954826|HX-T1|China	0.6	1.3	0.6	1.1	0.4	16.3	0.6	1.5	1.7	1	2.1	1.3	1.3	1.1	1.1	1.1	0.4	0.4	1.3	0.4	16.9	1.3	1.7	0.4	1.3	0.6	1.5	1.7	1.1	1.1	1.3	1.1	1.1	1.1	0.2	0.2	0.4	0.6	0.6	1.3	0.4	0.2	0.8	1.1	0.6	0.4	0.2	0.2
	JQ966550|HX-T5|China	1.3	1.5	1.3	1.7	1	16.8	1.3	2.1	1.9	1.3	2.8	1.9	1.9	1.7	1.7	1.7	1	1	1.9	1	17.4	1.9	1.9	1	1.9	1.3	2.1	2.3	1.7	1.7	1.9	1.7	1.7	1.7	0.8	0.8	1	1.3	1.3	1.9	1	0.8	1.5	1.7	1.3	1	0.8	0.8
	JQ966551|HX-T4|China	0.6	1.3	0.6	1.1	0.4	16.1	0.6	1.9	1.7	1	2.6	1.7	1.7	1.1	1.1	0.6	0.4	0.4	1.3	0.4	16.6	1.3	1.7	0.4	1.3	0.6	1.5	1.7	1.1	1.1	1.3	1.1	1.1	1.1	0.6	0.6	0.8	0.6	0.6	1.3	0.4	0.6	1.3	1.1	0.6	0.4	0.6	0.6
	JQ966552|HX-T3|China	1.3	1.7	1.3	0.4	1	17.4	0.8	2.3	1.1	0.8	3	1.7	1.7	1.7	1.7	0.8	1	1	1.9	1	18	1.5	1.1	1	1.5	1.3	0.8	1	0.4	0.4	0.6	0.4	0.4	0.4	1.3	1.3	1.5	1.3	1.3	1.9	1	1.3	1.9	1.7	1.3	1	1.3	1.3
	JQ966553|HX-T2|China	0.6	1.3	0.6	1.1	0.4	16.3	0.6	1.5	1.7	1	2.1	1.3	1.3	1.1	1.1	1.1	0.4	0.4	1.3	0.4	16.9	1.3	1.7	0.4	1.3	0.6	1.5	1.7	1.1	1.1	1.3	1.1	1.1	1.1	0.2	0.2	0.4	0.6	0.6	1.3	0.4	0.2	0.8	1.1	0.6	0.4	0.2	0.2
	JX025562|P1|China	0.6	1.3	0.6	1	0.4	16.6	0.6	1.9	1.7	1	2.6	1.7	1.7	1	1.1	1	0.4	0.4	1.3	0.4	17.2	1.3	1.7	0.4	1.3	0.6	1.5	1.7	1	1	1.3	1	1	1	0.6	0.6	0.8	0.6	0.6	1.3	0.4	0.6	1.3	1.1	0.6	0.4	0.6	0.6
	JX025563|P2|China	0.4	1.1	0.4	0.8	0.2	16.6	0.4	1.7	1.5	0.8	2.3	1.5	1.5	0.8	0.8	0.8	0.2	0.2	1.1	0.2	17.2	1	1.5	0.2	1	0.4	1.3	1.5	0.8	0.8	1	0.8	0.8	0.8	0.4	0.4	0.6	0.4	0.4	1.1	0.2	0.4	1	0.8	0.4	0.2	0.4	0.4
	JX025564|T1|China	16.1	16.4	16.1	16.4	15.9	2.6	15.8	16.1	16.9	16.4	15.3	16.4	16.4	16.4	15.6	15.8	15.9	15.9	15.6	15.9	1.7	15.8	16.6	15.9	15.8	16.1	16.9	17.2	16.4	16.4	16.7	16.4	16.4	16.4	15.6	15.6	15.3	16.1	16.1	15.9	15.9	15.6	15.8	16.7	15.6	15.9	15.6	15.6
	JX025565|G1|China	0.6	0.8	0.6	0.8	0.4	15.8	0.4	1.5	1.5	0.8	2.1	1.3	1.3	1.1	1.1	0.8	0.4	0.4	1.3	0.4	16.4	1	1.5	0.4	1	0.6	1.3	1.5	0.8	0.8	1.1	0.8	0.8	0.8	0.6	0.6	0.8	0.6	0.6	1.3	0.4	0.6	1.3	1.1	0.6	0.4	0.6	0.6
	JX025566|G2|China	0.6	1.3	0.6	1	0.4	15.8	0.6	1.9	1.7	1	2.6	1.7	1.7	1	1.1	1	0.4	0.4	1.3	0.4	16.4	1.3	1.7	0.4	1.3	0.6	1.5	1.7	1	1	1.3	1	1	1	0.6	0.6	0.8	0.6	0.6	1.3	0.4	0.6	1.3	1.1	0.6	0.4	0.6	0.6
	JX112024|Ham.Tom.9|Iran	17.7	18	17.7	18	17.5	1.3	17.4	17.5	18.6	18	16.9	18	18	17.4	17.2	17.4	17.5	17.5	17.2	17.5	1.3	17.4	18.3	17.5	17.4	17.7	18.5	18.8	18	18	18.3	18	18	18	17.2	17.2	16.9	17.7	17.7	17.5	17.5	17.2	17.4	18.3	17.7	17.5	17.2	17.2
	JX112025|Ham.Tom.19|Iran	17.8	18.1	17.8	18	17.5	1.3	17.5	17.5	18.6	18	16.9	18.1	18.1	17.5	17.2	17.5	17.5	17.5	17.2	17.5	1.3	17.4	18.3	17.5	17.4	17.8	18.6	18.9	18	18	18.3	18	18	18	17.2	17.2	16.9	17.8	17.8	17.5	17.5	17.2	17.5	18.3	17.8	17.5	17.2	17.2
	JX121570|Ker.Pha.2|Iran	17.5	17.8	17.5	17.7	17.2	1.1	17.2	17.2	18.3	17.7	16.6	17.8	17.8	17.2	16.9	17.2	17.2	17.2	16.9	17.2	1.1	17.1	18	17.2	17.1	17.5	18.3	18.6	17.7	17.7	18	17.7	17.7	17.7	16.9	16.9	16.6	17.5	17.5	17.2	17.2	16.9	17.2	18.1	17.5	17.2	16.9	16.9
	JX121571|Ker.Dat.24|Iran	0.4	1.1	0.4	0.8	0.2	16.6	0.4	1.7	1.5	0.8	2.3	1.5	1.5	0.8	0.8	0.8	0.2	0.2	1.1	0.2	17.2	1	1.5	0.2	1	0.4	1.3	1.5	0.8	0.8	1.1	0.8	0.8	0.8	0.4	0.4	0.6	0.4	0.4	0.6	0.2	0.4	1.1	0.8	0.4	0.2	0.4	0.4
	JX121572|Ker.Pep.18|Iran	1	1.5	1	1.1	0.8	16.6	0.6	2.1	1.7	1	2.8	1.9	1.9	1.5	1.5	1.1	0.8	0.8	1.7	0.8	17.1	0.4	1.7	0.8	0.4	1	1.5	1.7	1.1	1.1	1.3	1.1	1.1	1.1	1	1	1.3	1	1	1.7	0.8	1	1.7	1.5	1	0.8	1	1
	JX121573|Ker.Pep.38|Iran	0.6	1.3	0.6	1	0.4	16.9	0.6	1.9	1.7	1	2.6	1.7	1.7	1	1.1	1	0.4	0.4	1.3	0.4	17.5	1.3	1.7	0.4	1.3	0.6	1.5	1.7	1	1	1.3	1	1	1	0.6	0.6	0.8	0.6	0.6	0.8	0.4	0.6	1.3	1.1	0.6	0.4	0.6	0.6
	JX121574|Ker.Pep.3|Iran	17.7	18	17.7	18	17.5	1.3	17.4	17.5	18.6	18	16.9	18	18	17.4	17.2	17.4	17.5	17.5	17.2	17.5	1.3	17.4	18.3	17.5	17.4	17.7	18.5	18.8	18	18	18.3	18	18	18	17.2	17.2	16.9	17.7	17.7	17.5	17.5	17.2	17.4	18.3	17.7	17.5	17.2	17.2
	JX121575|Ker.Tom.41|Iran	18.3	18.6	18.3	18.5	18	1.7	18	18	19.1	18.5	17.4	18.6	18.6	18	17.7	18	18	18	17.7	18	1.7	17.9	18.8	18	17.9	18.3	19.1	19.4	18.5	18.5	18.8	18.5	18.5	18.5	17.7	17.7	17.4	18.3	18.3	18	18	17.7	18	18.9	18.3	18	17.7	17.7
	JX121576|Ham-Tom-6|Iran	16.4	16.6	16.4	16.6	16.1	0.6	16.1	16.1	17.2	16.6	15.5	16.6	16.6	16.6	15.8	16.1	16.1	16.1	15.8	16.1	0.6	16	16.9	16.1	16	16.4	17.1	17.4	16.6	16.6	16.9	16.6	16.6	16.6	15.8	15.8	15.5	16.4	16.4	16.1	16.1	15.8	16.1	16.9	16.4	16.1	15.8	15.8
	JX135609|Jir.Che.4|Iran	1.1	1.5	1.1	0.2	0.8	17.1	0.6	2.1	0.8	0.6	2.8	1.9	1.9	1.5	1.5	0.6	0.8	0.8	1.7	0.8	17.7	1.3	0.8	0.8	1.3	0.6	0.6	0.8	0.2	0.2	0.4	0.2	0.2	0.2	1.1	1.1	1.3	1.1	1.1	1.7	0.8	1.1	1.7	1.1	1.1	0.8	1.1	1.1
	JX857634|LZ2|China	0.2	0.8	0.2	0.6	0	16.3	0.2	1.5	1.3	0.6	2.1	1.3	1.3	0.6	0.6	0.6	0	0	0.8	0	16.9	0.8	1.3	0	0.8	0.2	1	1.3	0.6	0.6	0.8	0.6	0.6	0.6	0.2	0.2	0.4	0.2	0.2	0.8	0	0.2	0.8	0.6	0.2	0	0.2	0.2
	JX982095|RS8|China	1.3	1.7	1.3	0.4	1	17.4	0.8	2.3	1.1	0.8	3	1.7	1.7	1.7	1.7	0.8	1	1	1.9	1	18	1.5	1.1	1	1.5	1.3	0.8	1	0.4	0.4	0.6	0.4	0.4	0.4	1.3	1.3	1.5	1.3	1.3	1.9	1	1.3	1.9	1.7	1.3	1	1.3	1.3
	JX982097|RS1|China	1.3	1.7	1.3	0.4	1	17.4	0.8	2.3	1.1	0.8	3	1.7	1.7	1.7	1.7	0.8	1	1	1.9	1	18	1.5	1.1	1	1.5	1.3	0.8	1	0.4	0.4	0.6	0.4	0.4	0.4	1.3	1.3	1.5	1.3	1.3	1.9	1	1.3	1.9	1.7	1.3	1	1.3	1.3
	KC914397|Sm-T107|Iran	1.3	1.9	1.3	1.7	1.1	16.3	1.3	2.6	1.9	1.7	3.2	2.3	2.3	1.7	1.7	1.3	1.1	1.1	1.9	1.1	16.3	1.9	2.4	1.1	1.9	1.3	2.1	2.3	1.7	1.7	1.9	1.7	1.7	1.7	1.3	1.3	1.5	1.3	1.3	1.9	1.1	1.3	1.9	1.7	0.8	1.1	1.3	1.3
	KC914398|Sm-E59|Iran	1.5	2.1	1.5	1.9	1.3	16.6	1.5	2.8	2.1	1.9	3.4	2.6	2.6	1.5	1.9	1.5	1.3	1.3	2.1	1.3	16.6	2.1	2.6	1.3	2.1	1.5	2.3	2.6	1.9	1.9	2.1	1.9	1.9	1.9	1.5	1.5	1.7	1.5	1.5	2.1	1.3	1.5	2.1	1.9	1.1	1.3	1.5	1.5
	KC914399|Kh-P100|Iran	1.3	1.9	1.3	1.7	1.1	16.3	1.3	2.6	1.9	1.7	3.2	2.3	2.3	1.7	1.7	1.3	1.1	1.1	1.9	1.1	16.3	1.9	2.4	1.1	1.9	1.3	2.1	2.3	1.7	1.7	1.9	1.7	1.7	1.7	1.3	1.3	1.5	1.3	1.3	1.9	1.1	1.3	1.9	1.7	0.8	1.1	1.3	1.3
	KC914400|Kh-C239|Iran	1.7	2.3	1.7	2.1	1.5	16.8	1.7	3	2.3	2.1	3.6	2.8	2.8	2.1	2.1	1.7	1.5	1.5	2.3	1.5	16.8	1.9	2.8	1.5	1.9	1.7	2.5	2.8	2.1	2.1	2.3	2.1	2.1	2.1	1.7	1.7	1.9	1.7	1.7	2.3	1.5	1.7	2.3	2.1	1.3	1.5	1.7	1.7
	KJ207374|Penghu|China	1.1	1.7	1.1	1.5	0.8	16.9	1.1	2.3	2.1	1.5	2.6	2.1	2.1	1.5	1.5	1.5	0.8	0.8	1.7	0.8	17.5	1.7	2.1	0.8	1.7	1.1	1.9	2.1	1.5	1.5	1.7	1.5	1.5	1.5	1.1	1.1	1.3	1.1	1.1	1.7	0.8	1.1	1.7	1.5	1.1	0.8	1.1	1.1
	KP861861|ukr3|Ukraine	0.8	1.3	0.8	0.8	0.6	16.3	0.4	1.9	1.5	0.8	2.1	1.7	1.7	1.3	1.3	0.8	0.6	0.6	1.1	0.6	16.9	1.1	1.5	0.6	1.1	0.8	1.3	1.5	0.8	0.8	1.1	0.8	0.8	0.8	0.8	0.8	1.1	0.8	0.8	1.5	0.6	0.8	1.5	1.3	0.8	0.6	0.8	0.8
	KR537870|99-1|USA	0.4	1.1	0.4	0.8	0.2	16.6	0.4	1.7	1.5	0.8	2.3	1.5	1.5	0.8	0.8	0.8	0.2	0.2	1.1	0.2	17.2	1	1.5	0.2	1	0	1.3	1.5	0.8	0.8	1.1	0.8	0.8	0.8	0.4	0.4	0.6	0.4	0.4	1.1	0.2	0.4	1.1	0.4	0.4	0.2	0.4	0.4
	KT923127|Brazil	1.3	1.5	1.3	1.7	1.1	16.6	1.3	2.6	2.3	1.7	3.2	2.3	2.3	1.7	1.7	1.7	1.1	1.1	1.5	1.1	17.2	1.9	1.9	1.1	1.9	1.3	2.1	2.3	1.7	1.7	1.9	1.7	1.7	1.7	1.3	1.3	1.5	1.3	1.3	1.9	1.1	1.3	1.9	1.7	1.3	1.1	1.3	1.3
	KU321698|AH4|Egypt	0.8	1.5	0.8	1.3	0.6	16.3	0.8	2.1	1.5	1.3	2.8	1.9	1.9	1.3	1.3	0.8	0.6	0.6	1.5	0.6	16.9	1.5	1.9	0.6	1.5	0.8	1.7	1.9	1.3	1.3	1.5	1.3	1.3	1.3	0.8	0.8	1.1	0.8	0.8	1.5	0.6	0.8	1.5	1.3	0.8	0.6	0.8	0.8
	KX424990|SN SLM 1|India	1.3	1.9	1.3	1.7	1	16.3	1.3	2.1	2.3	1.7	2.3	1.9	1.9	1.7	1.7	1.7	1	1	1.9	1	17.1	1.9	1.9	1	1.9	1.3	1.9	2.3	1.7	1.7	1.9	1.7	1.7	1.7	0.8	0.8	1	1.3	1.3	1.9	1	0.8	1.5	1.7	1.3	1	0.8	0.8
	KX711903|mutoko|Zimbabwe	0.6	1.3	0.6	1	0.4	16.3	0.6	1.9	1.7	1	2.6	1.7	1.7	1	1.1	1	0.4	0.4	1.3	0.4	16.9	0.8	1.7	0.4	0.8	0.6	1.5	1.7	1	1	1.3	1	1	1	0.6	0.6	0.8	0.6	0.6	1.3	0.4	0.6	1.3	1.1	0.6	0.4	0.6	0.6
	KY629780|Shanxi|China: Shanxi	0.6	1.3	0.6	1.1	0.4	16.3	0.6	1.9	1.7	1	2.6	1.7	1.7	1.1	1.1	0.6	0.4	0.4	1.3	0.4	16.9	1.3	1.7	0.4	1.3	0.6	1.5	1.7	1.1	1.1	1.3	1.1	1.1	1.1	0.6	0.6	0.8	0.6	0.6	1.3	0.4	0.6	1.3	1.1	0.6	0.4	0.6	0.6
	KY629781|Neimenggu|China: Neimenggu	0.8	1.5	0.8	1.3	0.6	16.6	0.8	2.1	1.9	1.3	2.8	1.9	1.9	1.3	1.3	0.8	0.6	0.6	1.5	0.6	17.2	1.5	1.9	0.6	1.5	0.8	1.7	1.9	1.3	1.3	1.5	1.3	1.3	1.3	0.8	0.8	1.1	0.8	0.8	1.5	0.6	0.8	1.5	1.3	0.8	0.6	0.8	0.8
	KY629782|Shouguang|China: Shouguang	1.3	1.7	1.3	0.4	1.1	17.4	0.8	2.3	1.1	0.8	3	2.1	2.1	1.7	1.7	0.8	1.1	1.1	1.9	1.1	18	1.5	1.1	1.1	1.5	1.3	0.8	1.1	0.4	0.4	0.6	0.4	0.4	0.4	1.3	1.3	1.5	1.3	1.3	1.5	1.1	1.3	1.9	1.7	1.3	1.1	1.3	1.3
	KY629783|Liaocheng|China: Liaocheng	1.1	1.5	1.1	0.2	0.8	17.1	0.6	2.1	0.8	0.6	2.8	1.9	1.9	1.5	1.5	0.6	0.8	0.8	1.7	0.8	17.7	1.3	0.8	0.8	1.3	1.1	0.6	0.8	0.2	0.2	0.4	0.2	0.2	0.2	1.1	1.1	1.3	1.1	1.1	1.3	0.8	1.1	1.7	1.5	1.1	0.8	1.1	1.1
	KY629784|Tai'an|China: Tai'an	0.6	1.3	0.6	1.1	0.4	16.3	0.6	1.9	1.7	1	2.6	1.7	1.7	1.1	1.1	0.6	0.4	0.4	1.3	0.4	16.9	1.3	1.7	0.4	1.3	0.6	1.5	1.7	1.1	1.1	1.3	1.1	1.1	1.1	0.6	0.6	0.8	0.6	0.6	1.3	0.4	0.6	1.3	1.1	0.6	0.4	0.6	0.6
	KY652976|Beijing|China	0.4	1.1	0.4	0.8	0.2	16.1	0.4	1.7	1.5	0.8	2.3	1.5	1.5	0.8	0.8	0.4	0.2	0.2	1.1	0.2	16.6	1	1.5	0.2	1	0.4	1.3	1.5	0.8	0.8	1.1	0.8	0.8	0.8	0.4	0.4	0.6	0.4	0.4	1.1	0.2	0.4	1.1	0.8	0.4	0.2	0.4	0.4
	KY652979|Shandong|China	0.4	1.1	0.4	0.8	0.2	16.1	0.4	1.7	1.5	0.8	2.3	1.5	1.5	0.8	0.8	0.4	0.2	0.2	1.1	0.2	16.6	1	1.5	0.2	1	0.4	1.3	1.5	0.8	0.8	1.1	0.8	0.8	0.8	0.4	0.4	0.6	0.4	0.4	1.1	0.2	0.4	1.1	0.8	0.4	0.2	0.4	0.4
	KY810788|FERA_160205|United	0	1.1	0.4	0.8	0.2	16.6	0.4	1.7	1.5	0.8	2.3	1.5	1.5	0.8	0.8	0.8	0.2	0.2	1.1	0.2	17.2	1	1.5	0.2	1	0.4	1.3	1.5	0.8	0.8	1.1	0.8	0.8	0.8	0.4	0.4	0.6	0.4	0.4	1.1	0.2	0.4	1.1	0.8	0.4	0.2	0.4	0.4
	KY912162|SL-1|Slovakia	2.1	2.3	2.1	2.3	1.9	15.5	1.9	2.6	3	2.3	0.2	2.3	2.3	2.6	2.6	2.3	1.9	1.9	2.3	1.9	16.1	2.6	2.6	1.9	2.6	2.1	2.8	3	2.3	2.3	2.6	2.3	2.3	2.3	1.7	1.7	1.9	2.1	2.1	2.8	1.9	1.7	2.3	2.6	2.1	1.9	1.7	1.7
	KY949475|GS102|China	1.3	1.7	1.3	0.4	1.1	17.4	0.8	2.3	1.1	0.8	3	2.1	2.1	1.7	1.7	0.8	1.1	1.1	1.9	1.1	18	1.5	1.1	1.1	1.5	1.3	0.8	1.1	0.4	0.4	0.6	0.4	0.4	0.4	1.3	1.3	1.5	1.3	1.3	1.5	1.1	1.3	1.9	1.7	1.3	1.1	1.3	1.3
	KY949480|Neimenggu|China	1.1	1.7	1.1	1.5	0.8	16.3	1.1	1.9	2.1	1.5	2.6	1.7	1.7	1.5	1.5	1.5	0.8	0.8	1.7	0.8	16.9	1.7	2.1	0.8	1.7	1.1	1.9	2.1	1.5	1.5	1.7	1.5	1.5	1.5	0.6	0.6	0.8	1.1	1.1	1.7	0.8	0.6	1.3	1.5	1.1	0.8	0.6	0.6
	KY949481|LC|China	1.7	2.1	1.7	0.8	1.5	18	1.3	2.8	1.5	1.3	3.4	2.6	2.6	2.1	2.1	1.3	1.5	1.5	2.3	1.5	18.6	1.9	1.5	1.5	1.9	1.7	1.3	1.5	0.8	0.8	1.1	0.8	0.8	0.8	1.7	1.7	1.9	1.7	1.7	1.9	1.5	1.7	2.3	2.1	1.7	1.5	1.7	1.7
	KY967219|SX|China:Shanxi	1.1	1.7	1.1	1.5	0.8	16.3	1.1	1.9	2.1	1.5	2.6	1.7	1.7	1.5	1.5	1.5	0.8	0.8	1.7	0.8	16.9	1.7	2.1	0.8	1.7	1.1	1.9	2.1	1.5	1.5	1.7	1.5	1.5	1.5	0.6	0.6	0.8	1.1	1.1	1.7	0.8	0.6	1.3	1.5	1.1	0.8	0.6	0.6
	KY967220|SGHG|China:Shouguang	1.7	2.1	1.7	0.8	1.5	18	1.3	2.8	1.5	1.3	3.4	2.6	2.6	2.1	2.1	1.3	1.5	1.5	2.3	1.5	18.6	1.9	1.5	1.5	1.9	1.7	1.3	1.5	0.8	0.8	1.1	0.8	0.8	0.8	1.7	1.7	1.9	1.7	1.7	1.9	1.5	1.7	2.3	2.1	1.7	1.5	1.7	1.7
	KY967221|SGZZ|China:Shouguang	0.4	1.1	0.4	0.8	0.2	16.1	0.4	1.7	1.5	0.8	2.3	1.5	1.5	0.8	0.8	0.4	0.2	0.2	1.1	0.2	16.6	1	1.5	0.2	1	0.4	1.3	1.5	0.8	0.8	1.1	0.8	0.8	0.8	0.4	0.4	0.6	0.4	0.4	1.1	0.2	0.4	1.1	0.8	0.4	0.2	0.4	0.4
	KY967222|Tai'an|China:Taian	1.1	1.5	1.1	0.2	0.8	17.1	0.6	2.1	0.8	0.6	2.8	1.9	1.9	1.5	1.5	0.6	0.8	0.8	1.7	0.8	17.7	1.3	0.8	0.8	1.3	1.1	0.6	0.8	0.2	0.2	0.4	0.2	0.2	0.2	1.1	1.1	1.3	1.1	1.1	1.3	0.8	1.1	1.7	1.5	1.1	0.8	1.1	1.1
	KY967223|ZB|China:Zibo	0.4	1.1	0.4	0.8	0.2	16.1	0.4	1.7	1.5	0.8	2.3	1.5	1.5	0.8	0.8	0.4	0.2	0.2	1.1	0.2	16.6	1	1.5	0.2	1	0.4	1.3	1.5	0.8	0.8	1.1	0.8	0.8	0.8	0.4	0.4	0.6	0.4	0.4	1.1	0.2	0.4	1.1	0.8	0.4	0.2	0.4	0.4
	KY967224|JN|China:Jining	0.4	1.1	0.4	0.8	0.2	16.1	0.4	1.7	1.5	0.8	2.3	1.5	1.5	0.8	0.8	0.4	0.2	0.2	1.1	0.2	16.6	1	1.5	0.2	1	0.4	1.3	1.5	0.8	0.8	1.1	0.8	0.8	0.8	0.4	0.4	0.6	0.4	0.4	1.1	0.2	0.4	1.1	0.8	0.4	0.2	0.4	0.4
	KY967225|LY|China:Laiyang	0.4	1.1	0.4	0.8	0.2	16.1	0.4	1.7	1.5	0.8	2.3	1.5	1.5	0.8	0.8	0.4	0.2	0.2	1.1	0.2	16.6	1	1.5	0.2	1	0.4	1.3	1.5	0.8	0.8	1.1	0.8	0.8	0.8	0.4	0.4	0.6	0.4	0.4	1.1	0.2	0.4	1.1	0.8	0.4	0.2	0.4	0.4
	KY967226|HY|China:Haiyang	0.4	1.1	0.4	0.8	0.2	16.1	0.4	1.7	1.5	0.8	2.3	1.5	1.5	0.8	0.8	0.4	0.2	0.2	1.1	0.2	16.6	1	1.5	0.2	1	0.4	1.3	1.5	0.8	0.8	1.1	0.8	0.8	0.8	0.4	0.4	0.6	0.4	0.4	1.1	0.2	0.4	1.1	0.8	0.4	0.2	0.4	0.4
	KY967227|YT|China:Yantai	0.4	1.1	0.4	0.8	0.2	16.1	0.4	1.7	1.5	0.8	2.3	1.5	1.5	0.8	0.8	0.4	0.2	0.2	1.1	0.2	16.6	1	1.5	0.2	1	0.4	1.3	1.5	0.8	0.8	1.1	0.8	0.8	0.8	0.4	0.4	0.6	0.4	0.4	1.1	0.2	0.4	1.1	0.8	0.4	0.2	0.4	0.4
	KY967228|HHHT|China:Huhehaote	1.1	1.7	1.1	1.5	0.8	16.3	1.1	1.9	2.1	1.5	2.6	1.7	1.7	1.5	1.5	1.5	0.8	0.8	1.7	0.8	16.9	1.7	2.1	0.8	1.7	1.1	1.9	2.1	1.5	1.5	1.7	1.5	1.5	1.5	0.6	0.6	0.8	1.1	1.1	1.7	0.8	0.6	1.3	1.5	1.1	0.8	0.6	0.6
	KY977427|ToMV-X1-3|China	0.2	0.8	0.2	0.6	0	16.3	0.2	1.5	1.3	0.6	2.1	1.3	1.3	0.6	0.6	0.6	0	0	0.8	0	16.9	0.8	1.3	0	0.8	0.2	1	1.3	0.6	0.6	0.8	0.6	0.6	0.6	0.2	0.2	0.4	0.2	0.2	0.8	0	0.2	0.8	0.6	0.2	0	0.2	0.2
	LN827930|AH1|Egypt	1.1	1.7	1.1	1.5	0.8	16.6	1	2.3	1.7	1.5	3	2.1	2.1	1.5	1.5	1	0.8	0.8	1.7	0.8	17.2	1.7	2.1	0.8	1.7	1.1	1.9	2.1	1.5	1.5	1.7	1.5	1.5	1.5	1.1	1.1	1.3	1.1	1.1	1.7	0.8	1.1	1.7	1.5	1.1	0.8	1.1	1.1
	LN827931|AH2|Egypt	1.5	2.1	1.5	1.9	1.3	15.5	1.5	2.8	2.1	1.9	3.4	2.6	2.6	1.7	1.9	1.5	1.3	1.3	2.1	1.3	16.1	2.1	2.6	1.3	2.1	1.5	2.3	2.5	1.9	1.9	2.1	1.9	1.9	1.9	1.5	1.5	1.3	1.5	1.5	2.1	1.3	1.5	1.7	1.9	1.5	1.3	1.5	1.5
	LN827932|AH3|Egypt	1.9	2.6	1.9	2.3	1.7	15.5	1.9	3.2	2.6	2.3	3.9	3	3	2.1	2.3	1.9	1.7	1.7	2.6	1.7	16.1	2.6	3	1.7	2.6	1.9	2.8	3	2.3	2.3	2.6	2.3	2.3	2.3	1.9	1.9	1.7	1.9	1.9	2.1	1.7	1.9	2.1	2.3	1.9	1.7	1.9	1.9
	LN827933|AH4|Egypt	0.8	1.5	0.8	1.3	0.6	16.3	0.8	2.1	1.5	1.3	2.8	1.9	1.9	1.3	1.3	0.8	0.6	0.6	1.5	0.6	16.9	1.5	1.9	0.6	1.5	0.8	1.7	1.9	1.3	1.3	1.5	1.3	1.3	1.3	0.8	0.8	1.1	0.8	0.8	1.5	0.6	0.8	1.5	1.3	0.8	0.6	0.8	0.8
	LN827934|AH5|Egypt	1	1.7	1	1.5	0.8	16.6	1	2.3	1.7	1.5	3	2.1	2.1	1.5	1.5	1	0.8	0.8	1.7	0.8	17.1	1.7	2.1	0.8	1.7	1	1.9	2.1	1.5	1.5	1.7	1.5	1.5	1.5	1	1	1.3	1	1	1.7	0.8	1	1.7	1.5	1	0.8	1	1
	LN827935|AH6|Egypt	1.1	1.7	1.1	1.5	0.8	16.6	1	2.3	1.7	1.5	3	2.1	2.1	1.5	1.5	1	0.8	0.8	1.7	0.8	17.2	1.7	2.1	0.8	1.7	1.1	1.9	2.1	1.5	1.5	1.7	1.5	1.5	1.5	1.1	1.1	1.3	1.1	1.1	1.7	0.8	1.1	1.7	1.5	1.1	0.8	1.1	1.1
	LN827936|AH7|Egypt	1.3	1.9	1.3	1.7	1	16.8	1.3	2.6	1.9	1.7	3.2	2.3	2.3	1.7	1.7	1.3	1	1	1.9	1	17.4	1.9	2.4	1	1.9	1.3	2.1	2.3	1.7	1.7	1.9	1.7	1.7	1.7	1.3	1.3	1.5	1.3	1.3	1.9	1	1.3	1.9	1.7	1.3	1	1.3	1.3
	LN827937|AH8|Egypt	0.8	1.5	0.8	1.3	0.6	16.3	0.8	2.1	1.5	1.3	2.8	1.9	1.9	1.3	1.3	0.8	0.6	0.6	1.5	0.6	16.9	1.5	1.9	0.6	1.5	0.8	1.7	1.9	1.3	1.3	1.5	1.3	1.3	1.3	0.8	0.8	1.1	0.8	0.8	1.5	0.6	0.8	1.5	1.3	0.8	0.6	0.8	0.8
	LN827938|AH9|Egypt	1.5	2.1	1.5	1.9	1.3	15.5	1.5	2.8	2.1	1.9	3.4	2.6	2.6	1.7	1.9	1.5	1.3	1.3	2.1	1.3	16.1	2.1	2.6	1.3	2.1	1.5	2.3	2.5	1.9	1.9	2.1	1.9	1.9	1.9	1.5	1.5	1.3	1.5	1.5	2.1	1.3	1.5	1.7	1.9	1.5	1.3	1.5	1.5
	LN827939|AH10|Egypt	1.3	1.9	1.3	1.7	1.1	16.9	1.3	2.6	1.9	1.7	3.2	2.3	2.3	1.7	1.7	1.3	1.1	1.1	1.9	1.1	17.5	1.9	2.4	1.1	1.9	1.3	2.1	2.3	1.7	1.7	1.9	1.7	1.7	1.7	1.3	1.3	1.5	1.3	1.3	1.9	1.1	1.3	1.9	1.7	1.3	1.1	1.3	1.3
	MF002479|HHHT4|China:Huhehaote	0.8	1.5	0.8	1.3	0.6	16.1	0.8	1.7	1.9	1.3	2.3	1.5	1.5	1.3	1.3	1.3	0.6	0.6	1.5	0.6	16.6	1.5	1.9	0.6	1.5	0.8	1.7	1.9	1.3	1.3	1.5	1.3	1.3	1.3	0.4	0.4	0.6	0.8	0.8	1.5	0.6	0.4	1.1	1.3	0.8	0.6	0.4	0.4
	MF002480|HHHT3|China:Huhehaote	0.8	1.5	0.8	1.3	0.6	16.1	0.8	1.7	1.9	1.3	2.3	1.5	1.5	1.3	1.3	1.3	0.6	0.6	1.5	0.6	16.6	1.5	1.9	0.6	1.5	0.8	1.7	1.9	1.3	1.3	1.5	1.3	1.3	1.3	0.4	0.4	0.6	0.8	0.8	1.5	0.6	0.4	1.1	1.3	0.8	0.6	0.4	0.4
	MF002481|HHHT2|China:Huhehaote	1.1	1.7	1.1	1.5	0.8	16.3	1.1	1.9	2.1	1.5	2.6	1.7	1.7	1.5	1.5	1.5	0.8	0.8	1.7	0.8	16.9	1.7	2.1	0.8	1.7	1.1	1.9	2.1	1.5	1.5	1.7	1.5	1.5	1.5	0.6	0.6	0.8	1.1	1.1	1.7	0.8	0.6	1.3	1.5	1.1	0.8	0.6	0.6
	MF002482|HHHT1|China:Huhehaote	1.1	1.7	1.1	1.5	0.8	16.3	1.1	1.9	2.1	1.5	2.6	1.7	1.7	1.5	1.5	1.5	0.8	0.8	1.7	0.8	16.9	1.7	2.1	0.8	1.7	1.1	1.9	2.1	1.5	1.5	1.7	1.5	1.5	1.5	0.6	0.6	0.8	1.1	1.1	1.7	0.8	0.6	1.3	1.5	1.1	0.8	0.6	0.6
	MF002483|SX1|China:Shanxi	0.8	1.5	0.8	1.3	0.6	16.1	0.8	1.7	1.9	1.3	2.3	1.5	1.5	1.3	1.3	1.3	0.6	0.6	1.5	0.6	16.6	1.5	1.9	0.6	1.5	0.8	1.7	1.9	1.3	1.3	1.5	1.3	1.3	1.3	0.4	0.4	0.6	0.8	0.8	1.5	0.6	0.4	1.1	1.3	0.8	0.6	0.4	0.4
	MF002484|GS100|China:Shouguang	1.3	1.7	1.3	0.4	1.1	17.4	0.8	2.3	1.1	0.8	3	2.1	2.1	1.7	1.7	0.8	1.1	1.1	1.9	1.1	18	1.5	1.1	1.1	1.5	1.3	0.8	1.1	0.4	0.4	0.6	0.4	0.4	0.4	1.3	1.3	1.5	1.3	1.3	1.5	1.1	1.3	1.9	1.7	1.3	1.1	1.3	1.3
	MF002485|GS1|China:Weifang	1.5	1.9	1.5	0.6	1.3	17.7	1.1	2.6	1.3	1.1	3.2	2.3	2.3	1.9	1.9	1.1	1.3	1.3	2.1	1.3	18.3	1.7	1.1	1.3	1.7	1.5	1.1	1.3	0.6	0.6	0.8	0.6	0.6	0.6	1.5	1.5	1.7	1.5	1.5	1.7	1.3	1.5	2.1	1.9	1.5	1.3	1.5	1.5
	MF002486|SX2|China:Weifang	1.7	2.1	1.7	0.8	1.5	18	1.3	2.8	1.5	1.3	3.4	2.6	2.6	2.1	2.1	1.3	1.5	1.5	2.3	1.5	18.6	1.9	1.5	1.5	1.9	1.7	1.3	1.5	0.8	0.8	1.1	0.8	0.8	0.8	1.7	1.7	1.9	1.7	1.7	1.9	1.5	1.7	2.3	2.1	1.7	1.5	1.7	1.7
	MF002487|Tai,an1|China:Taian	1.3	1.7	1.3	0.4	1.1	17.4	0.8	2.3	1.1	0.8	3	2.1	2.1	1.7	1.7	0.8	1.1	1.1	1.9	1.1	18	1.5	1.1	1.1	1.5	1.3	0.8	1.1	0.4	0.4	0.6	0.4	0.4	0.4	1.3	1.3	1.5	1.3	1.3	1.5	1.1	1.3	1.9	1.7	1.3	1.1	1.3	1.3
	MF002488|Tai,an2|China:Taian	1.3	1.7	1.3	0.4	1.1	17.4	0.8	2.3	1.1	0.8	3	2.1	2.1	1.7	1.7	0.8	1.1	1.1	1.9	1.1	18	1.5	1.1	1.1	1.5	1.3	0.8	1.1	0.4	0.4	0.6	0.4	0.4	0.4	1.3	1.3	1.5	1.3	1.3	1.5	1.1	1.3	1.9	1.7	1.3	1.1	1.3	1.3
	MF002489|LC1|China:Liaocheng	1.7	2.1	1.7	0.8	1.5	18	1.3	2.8	1.5	1.3	3.4	2.6	2.6	2.1	2.1	1.3	1.5	1.5	2.3	1.5	18.6	1.9	1.5	1.5	1.9	1.7	1.3	1.5	0.8	0.8	1.1	0.8	0.8	0.8	1.7	1.7	1.9	1.7	1.7	1.9	1.5	1.7	2.3	2.1	1.7	1.5	1.7	1.7
	MF002490|JX|China	0.4	1.1	0.4	0.8	0.2	16.1	0.4	1.7	1.5	0.8	2.3	1.5	1.5	0.8	0.8	0.4	0.2	0.2	1.1	0.2	16.6	1	1.5	0.2	1	0.4	1.3	1.5	0.8	0.8	1.1	0.8	0.8	0.8	0.4	0.4	0.6	0.4	0.4	1.1	0.2	0.4	1.1	0.8	0.4	0.2	0.4	0.4
	MF002491|XT|China:Taian	1.1	1.5	1.1	0.2	0.8	17.1	0.6	2.1	0.8	0.6	2.8	1.9	1.9	1.5	1.5	0.6	0.8	0.8	1.7	0.8	17.7	1.3	0.8	0.8	1.3	1.1	0.6	0.8	0.2	0.2	0.4	0.2	0.2	0.2	1.1	1.1	1.3	1.1	1.1	1.3	0.8	1.1	1.7	1.5	1.1	0.8	1.1	1.1
	MG018614|105-12|Serbia	1.1	1.5	1.1	0.2	0.8	17.1	0.6	2.1	0.8	0.6	2.8	1.9	1.9	1.5	1.5	0.6	0.8	0.8	1.7	0.8	17.7	1.3	0.8	0.8	1.3	1.1	0.6	0.8	0.2	0.2	0.4	0.2	0.2	0.2	1.1	1.1	1.3	1.1	1.1	1.7	0.8	1.1	1.7	1.5	1.1	0.8	1.1	1.1
	MG345100|BK1|South Korea	0.2	0.8	0.2	0.6	0	16.3	0.2	1.5	1.3	0.6	2.1	1.3	1.3	0.6	0.6	0.6	0	0	0.8	0	16.9	0.8	1.3	0	0.8	0.2	1	1.3	0.6	0.6	0.8	0.6	0.6	0.6	0.2	0.2	0.4	0.2	0.2	0.8	0	0.2	0.8	0.6	0.2	0	0.2	0.2
	MG456601|ToMV-Ug|Uganda	0.4	1.1	0.4	0.8	0.2	16.6	0.4	1.7	1.5	0.8	2.3	1.5	1.5	0.8	0.8	0.8	0.2	0.2	1.1	0.2	17.2	1	1.5	0.2	1	0.4	1.3	1.5	0.8	0.8	1.1	0.8	0.8	0.8	0.4	0.4	0.6	0.4	0.4	1.1	0.2	0.4	1.1	0.8	0.4	0.2	0.4	0.4
	MH006893|Qua+1|Brazil	0.8	1.3	0.8	0	0.6	16.9	0.4	1.9	0.6	0.4	2.6	1.7	1.7	1.3	1.3	0.4	0.6	0.6	1.5	0.6	17.5	1.1	0.6	0.6	1.1	0.8	0.4	0.6	0	0	0.2	0	0	0	0.8	0.8	1.1	0.8	0.8	1.5	0.6	0.8	1.5	1.3	0.8	0.6	0.8	0.8
	MH507165|GW1|South Korea	0.2	0.8	0.2	0.6	0	16.3	0.2	1.5	1.3	0.6	2.1	1.3	1.3	0.6	0.6	0.6	0	0	0.8	0	16.9	0.8	1.3	0	0.8	0.2	1	1.3	0.6	0.6	0.8	0.6	0.6	0.6	0.2	0.2	0.4	0.2	0.2	0.8	0	0.2	0.8	0.6	0.2	0	0.2	0.2
	MH507166|GW2|South Korea	0.2	0.8	0.2	0.6	0	16.3	0.2	1.5	1.3	0.6	2.1	1.3	1.3	0.6	0.6	0.6	0	0	0.8	0	16.9	0.8	1.3	0	0.8	0.2	1	1.3	0.6	0.6	0.8	0.6	0.6	0.6	0.2	0.2	0.4	0.2	0.2	0.8	0	0.2	0.8	0.6	0.2	0	0.2	0.2
	NC_001367|Tobacco mosaic virus	31.8	32.9	31.8	31.8	31.5	28.2	31.8	32.9	32.5	32.5	32.8	33.2	33.2	32.1	31.8	32.5	31.5	31.5	31.8	31.5	28.6	32.1	32	31.5	32.1	31.8	31.4	31.4	31.8	31.8	32.1	31.8	31.8	31.8	31.8	31.8	31.8	31.8	31.8	31.5	31.5	31.8	31.9	31.8	31.2	31.5	31.8	31.8
	X02144|OM|Japan	0.4	1.1	0	0.8	0.2	16.6	0.4	1.7	1.1	0.8	2.3	1.5	1.5	0.8	0.8	0.8	0.2	0.2	1.1	0.2	17.2	1	1.5	0.2	1	0.4	1.3	1.5	0.8	0.8	1.1	0.8	0.8	0.8	0.4	0.4	0.6	0.4	0.4	1.1	0.2	0.4	1.1	0.8	0.4	0.2	0.4	0.4
	Z92909|K2|Kazakhstan	1.7	1.9	1.7	1.9	1.5	16.8	1.5	0.8	2.6	1.9	3.2	2.3	2.3	2.1	2.1	1.9	1.5	1.5	2.3	1.5	17.4	2.1	2.6	1.5	2.1	1.7	2.3	2.5	1.9	1.9	2.1	1.9	1.9	1.9	1.7	1.7	1.9	1.7	1.7	2.3	1.5	1.7	2.3	2.1	1.7	1.5	1.7	1.7
	Z98201|S1|China	0.4	0.8	0.4	0.4	0.2	16.3	0	1.5	1.1	0.4	2.1	1.3	1.3	0.8	0.8	0.4	0.2	0.2	1.1	0.2	16.9	0.6	1.1	0.2	0.6	0.4	0.8	1.1	0.4	0.4	0.6	0.4	0.4	0.4	0.4	0.4	0.6	0.4	0.4	1.1	0.2	0.4	1	0.8	0.4	0.2	0.4	0.4
[truncated: 98 more columns]
